# Supplementary material for: CREB1 Facilitates GABAergic Neural Differentiation of Human Mesenchymal Stem Cells through BRN2 for Pain Alleviation and Locomotion Recovery after Spinal Cord Injury
Source: Cells. 2023 Dec 28;13(1):67. doi: 10.3390/cells13010067 (PMC10778540; doi:10.3390/cells13010067)
Supplement: Supplementary file 1 [file cells-13-00067-s001.zip]

Archive with 1 entries (1 files):
- cells-2667414-supplementary.pdf
